# Supplementary material for: Dual-Tracer Imaging and Deep Learning for Real-Time Prediction of Lymph Node Metastasis in cN0 Papillary Thyroid Carcinoma
Source: Cancers (Basel). 2026 Apr 3;18(7):1157. doi: 10.3390/cancers18071157 (PMC13072013; doi:10.3390/cancers18071157)
Supplement: Supplementary file 1 [file cancers-18-01157-s001.zip]

Archive with 1 entries (1 files):
- cancers-4087504-supplementary.pdf
